# Supplementary material for: Combining Metabolomics and Transcriptomics to Reveal the Regulatory Mechanism of Taproot Enlargement in Panax ginseng
Source: Int J Mol Sci. 2023 Mar 15;24(6):5590. doi: 10.3390/ijms24065590 (PMC10058914; doi:10.3390/ijms24065590)
Supplement: Supplementary file 1 [file ijms-24-05590-s001.zip]

Archive with 1 entries (1 files):
- ijms-2269308-supplementary.xlsx
