# Supplementary material for: Combining Metabolomics and Transcriptomics to Reveal the Regulatory Mechanism of Taproot Enlargement in Panax ginseng
Source: Int J Mol Sci. 2023 Mar 15;24(6):5590. doi: 10.3390/ijms24065590 (PMC10058914; doi:10.3390/ijms24065590)
Supplement: Supplementary file 1 [file ijms-24-05590-s001.zip › ijms-2269308-supplementary.xlsx]

## Sheet: Table S1  primer sequence
Table S1 primer sequence
Primer name	sequence, (5' to 3')
GAPDH-F	ATGGACCATCAGCAAAGGAC
GAPDH-R	GGTAGCACTTTCCCAACAGC
CYP716A53v2-1F	ATCGGACAACGAGGCAGCAC
CYP716A53v2-1R	GCCAACAGGCCAACTCAA
GA2OX8-1F	AGCATACAACATAGGGTGAT
GA2OX8-1R	GGTCTCATAGGAAGGGCATA
At1g30700-1F	CCTTTTGCTCATCTCCCTTCT
At1g30700-1R	TTTTGGTGAGGCATTTTACG
CYCD3-3-1F	CCTATCTGTTGTAGCCGATTC
CYCD3-3-1R	TTGTTTCCTCCTTGTTGGT
SWEET11-1F	GTTCCACTCTGTGCCATACG
SWEET11-1R	TGGTGATGAGAAGGGTTGC
HMGR-1F	TTGCGGGTCCATTGCTGCT
HMGR-1R	CTCTGGTCATCCCATCTTTTA
AGPS1-1F	AAGGGTTCTACATTCGTTCG
AGPS1-1R	CAACAACTCATTGCCATCTC
CXE15-1F	CGCATCATTTGGCTGTTCGT
CXE15-1R	GCCTCGGATTTTGTTCTCAC
PER12-1F	CGTGATGCCGTTGTTCTGTC
PER12-1R	TGTCTGGTTGCGAAGGTGAG
IAA26-1F	GTCCTATTATCATCTGCTTGG
IAA26-1R	TGCTAGAGGTCTGTTGGTGC
PYL4-1F	ATCCCTTTCTTCCCTTCATT
PYL4-1R	TCCCACCATACCTTCCTCAT
PNC1-1F	TCAATAGGTCAAGCGAGGTG
PNC1-1R	AGTTGCGGTGTCAAGAGGAG
FPS-1F	CAAGAAGCATTTCCGACAA
FPS-1R	CTCTCCTACAAGGGTGGTGA
SPS1-1F	TGAAGACTTATCGGAGGGTG
SPS1-1R	CTTTTGCTGACTAGCGAATG
SS-1F	GGACTTGTTGGATTAGGGTTG
SS-1R	ACTGCCTTGGCTGAGTTTTC
